# Supplementary material for: Cross-Sectional Risk Factors of Anterior Knee Pain in Adolescents
Source: Front Pain Res (Lausanne). 2021 Oct 22;2:720236. doi: 10.3389/fpain.2021.720236 (PMC8915695; doi:10.3389/fpain.2021.720236)
Supplement: Supplementary file 1 [file Table_1.XLSX]

## Sheet: AKP Dataset submitted to Fronti
subject#	age	height	sex_numerical	knpn_num	kninj_nu	total_sport	soccer	bsktball	baseball	football	hockey	swimming	gymnstic	x_cntry	riding	skating	volleybl
167	12	152	0	0	0	2	0	0	0	0	0	1	1	0	0	0	0
93	14	162	0	0	0	1	0	0	0	0	0	0	1	0	0	0	0
230	15	171	0	0	0	1	0	0	0	0	0	0	1	0	0	0	0
316	12	168	1	0	0	4	1	1	0	0	0	0	1	0	0	0	0
213	14	161	0	1	1	4	1	1	1	0	0	0	0	1	0	0	0
7	14	169	0	1	1	1	0	0	0	0	0	1	0	0	0	0	0
11	14	155	0	1	0	0	0	0	0	0	0	0	0	0	0	0	0
12	14	166	0	1	0	0	0	0	0	0	0	0	0	0	0	0	0
14	14	178	0	1	1	0	0	0	0	0	0	0	0	0	0	0	0
17	14	164	0	1	1	0	0	0	0	0	0	0	0	0	0	0	0
89	14	169	0	1	0	0	0	0	0	0	0	0	0	0	0	0	0
92	14	160	0	1	1	2	0	1	0	0	0	0	0	0	0	0	1
216	14	167	0	1	0	1	0	0	1	0	0	0	0	0	0	0	0
218	14	157	0	1	1	1	0	0	1	0	0	0	0	0	0	0	0
16	15	168	0	1	0	0	0	0	0	0	0	0	0	0	0	0	0
19	15	168	0	1	0	1	0	0	0	0	0	0	0	0	0	0	1
21	15	165	0	1	0	2	0	1	0	0	0	1	0	0	0	0	0
193	15	181	1	1	0	0	0	0	0	0	0	0	0	0	0	0	0
228	15	166	0	1	0	2	0	0	0	0	0	0	0	1	1	0	0
6	14	159	0	1	1	3	0	1	0	0	0	0	0	0	0	0	1
234	14	167	1	1	1	4	1	0	1	0	0	0	0	0	0	1	0
1	14	166	0	1	0	1	0	0	0	0	0	0	0	0	0	0	0
10	14	178	0	1	1	3	0	1	0	0	0	0	0	0	0	0	1
176	12	154	0	1	1	4	1	1	0	0	0	0	0	0	0	0	1
164	12	148	0	1	0	5	1	1	0	0	0	0	0	1	0	0	1
95	14	163	0	1	0	3	0	1	0	0	0	0	0	0	0	0	1
189	14	169	1	1	0	1	0	0	0	0	0	0	0	0	0	0	0
313	13	141	1	1	0	2	0	1	0	0	0	0	0	0	0	0	0
186	11	146	1	1	0	5	1	0	0	0	1	1	0	1	0	0	0
322	12	172	1	1	0	2	0	0	1	0	0	0	0	0	0	0	0
315	13	172	0	1	1	2	0	0	0	0	0	0	0	0	1	0	0
127	10	154	0	0	0	0	0	0	0	0	0	0	0	0	0	0	0
128	10	177	0	0	0	0	0	0	0	0	0	0	0	0	0	0	0
136	10	137	0	0	0	0	0	0	0	0	0	0	0	0	0	0	0
137	10	136	0	0	0	0	0	0	0	0	0	0	0	0	0	0	0
140	10	133	0	0	0	0	0	0	0	0	0	0	0	0	0	0	0
141	10	138	0	0	0	0	0	0	0	0	0	0	0	0	0	0	0
148	10	143	0	0	0	0	0	0	0	0	0	0	0	0	0	0	0
149	10	142	0	0	0	0	0	0	0	0	0	0	0	0	0	0	0
152	10	147	1	0	0	0	0	0	0	0	0	0	0	0	0	0	0
154	10	152	0	0	0	0	0	0	0	0	0	0	0	0	0	0	0
157	10	151	1	0	0	0	0	0	0	0	0	0	0	0	0	0	0
110	11	147	1	0	0	1	1	0	0	0	0	0	0	0	0	0	0
111	11	140	1	0	0	3	1	0	0	0	0	1	0	1	0	0	0
185	11	153	1	0	0	3	1	0	0	0	1	1	0	0	0	0	0
97	11	169	0	0	0	0	0	0	0	0	0	0	0	0	0	0	0
107	11	152	0	0	0	0	0	0	0	0	0	0	0	0	0	0	0
109	11	148	1	0	0	0	0	0	0	0	0	0	0	0	0	0	0
113	11	144	0	0	0	0	0	0	0	0	0	0	0	0	0	0	0
115	11	155	0	0	0	0	0	0	0	0	0	0	0	0	0	0	0
116	11	145	0	0	0	3	0	0	0	1	0	1	0	0	0	1	0
117	11	158	1	0	0	0	0	0	0	0	0	0	0	0	0	0	0
121	11	147	1	0	0	0	0	0	0	0	0	0	0	0	0	0	0
131	11	138	0	0	0	0	0	0	0	0	0	0	0	0	0	0	0
133	11	150	0	0	0	0	0	0	0	0	0	0	0	0	0	0	0
134	11	138	0	0	0	0	0	0	0	0	0	0	0	0	0	0	0
135	11	134	0	0	0	0	0	0	0	0	0	0	0	0	0	0	0
138	11	144	0	0	0	0	0	0	0	0	0	0	0	0	0	0	0
139	11	145	0	0	0	0	0	0	0	0	0	0	0	0	0	0	0
142	11	144	1	0	0	0	0	0	0	0	0	0	0	0	0	0	0
143	11	131	1	0	0	0	0	0	0	0	0	0	0	0	0	0	0
144	11	134	0	0	0	0	0	0	0	0	0	0	0	0	0	0	0
145	11	135	1	0	0	0	0	0	0	0	0	0	0	0	0	0	0
146	11	143	1	0	0	0	0	0	0	0	0	0	0	0	0	0	0
150	11	141	1	0	0	0	0	0	0	0	0	0	0	0	0	0	0
151	11	139	0	0	0	0	0	0	0	0	0	0	0	0	0	0	0
153	11	139	0	0	0	0	0	0	0	0	0	0	0	0	0	0	0
155	11	148	1	0	0	0	0	0	0	0	0	0	0	0	0	0	0
156	11	159	1	0	0	0	0	0	0	0	0	0	0	0	0	0	0
158	11	146	1	0	0	0	0	0	0	0	0	0	0	0	0	0	0
159	11	155	0	0	0	0	0	0	0	0	0	0	0	0	0	0	0
160	11	139	1	0	0	0	0	0	0	0	0	0	0	0	0	0	0
161	11	153	0	0	0	0	0	0	0	0	0	0	0	0	0	0	0
162	11	145	1	0	0	0	0	0	0	0	0	0	0	0	0	0	0
163	11	145	1	0	0	0	0	0	0	0	0	0	0	0	0	0	0
180	11	160	0	0	0	0	0	0	0	0	0	0	0	0	0	0	0
181	11	143	0	0	0	1	0	0	0	0	0	0	0	0	1	0	0
182	11	150	0	0	0	0	0	0	0	0	0	0	0	0	0	0	0
317	12	164	0	0	0	1	1	0	0	0	0	0	0	0	0	0	0
102	12	159	1	0	0	0	0	0	0	0	0	0	0	0	0	0	0
104	12	169	1	0	0	0	0	0	0	0	0	0	0	0	0	0	0
106	12	166	1	0	0	0	0	0	0	0	0	0	0	0	0	0	0
118	12	164	1	0	0	0	0	0	0	0	0	0	0	0	0	0	0
120	12	148	1	0	0	0	0	0	0	0	0	0	0	0	0	0	0
122	12	145	0	0	0	0	0	0	0	0	0	0	0	0	0	0	0
126	12	153	1	0	0	0	0	0	0	0	0	0	0	0	0	0	0
129	12	148	0	0	0	0	0	0	0	0	0	0	0	0	0	0	0
130	12	162	0	0	0	0	0	0	0	0	0	0	0	0	0	0	0
132	12	151	0	0	0	0	0	0	0	0	0	0	0	0	0	0	0
147	12	153	1	0	0	0	0	0	0	0	0	0	0	0	0	0	0
169	12	154	0	0	0	0	0	0	0	0	0	0	0	0	0	0	0
170	12	171	1	0	0	0	0	0	0	0	0	0	0	0	0	0	0
184	12	170	1	0	0	1	0	0	0	0	1	0	0	0	0	0	0
281	12	167	1	0	0	0	0	0	0	0	0	0	0	0	0	0	0
282	12	160	0	0	0	0	0	0	0	0	0	0	0	0	0	0	0
285	12	148	1	0	0	0	0	0	0	0	0	0	0	0	0	0	0
290	12	160	1	0	0	0	0	0	0	0	0	0	0	0	0	0	0
314	12	166	0	0	0	0	0	0	0	0	0	0	0	0	0	0	0
321	12	157	0	0	0	0	0	0	0	0	0	0	0	0	0	0	0
329	12	190	1	0	0	0	0	0	0	0	0	0	0	0	0	0	0
333	12	147	1	0	0	0	0	0	0	0	0	0	0	0	0	0	0
335	12	160	0	0	0	0	0	0	0	0	0	0	0	0	0	0	0
337	12	158	0	0	0	0	0	0	0	0	0	0	0	0	0	0	0
339	12	158	0	0	0	0	0	0	0	0	0	0	0	0	0	0	0
343	12	144	0	0	0	0	0	0	0	0	0	0	0	0	0	0	0
363	12	149	1	0	0	0	0	0	0	0	0	0	0	0	0	0	0
365	12	163	0	0	0	0	0	0	0	0	0	0	0	0	0	0	0
371	12	158	0	0	0	0	0	0	0	0	0	0	0	0	0	0	0
372	12	156	1	0	0	0	0	0	0	0	0	0	0	0	0	0	0
373	12	160	0	0	0	0	0	0	0	0	0	0	0	0	0	0	0
375	12	160	0	0	0	0	0	0	0	0	0	0	0	0	0	0	0
377	12	147	0	0	0	0	0	0	0	0	0	0	0	0	0	0	0
379	12	150	1	0	0	0	0	0	0	0	0	0	0	0	0	0	0
381	12	159	1	0	0	0	0	0	0	0	0	0	0	0	0	0	0
88	13	179	1	0	0	4	0	1	0	0	0	1	0	1	0	0	1
100	13	149	1	0	0	0	0	0	0	0	0	0	0	0	0	0	0
101	13	164	1	0	0	0	0	0	0	0	0	0	0	0	0	0	0
103	13	166	1	0	0	0	0	0	0	0	0	0	0	0	0	0	0
105	13	168	0	0	0	0	0	0	0	0	0	0	0	0	0	0	0
125	13	160	0	0	0	0	0	0	0	0	0	0	0	0	0	0	0
280	13	172	1	0	0	0	0	0	0	0	0	0	0	0	0	0	0
284	13	180	1	0	0	0	0	0	0	0	0	0	0	0	0	0	0
286	13	180	0	0	0	0	0	0	0	0	0	0	0	0	0	0	0
287	13	160	0	0	0	0	0	0	0	0	0	0	0	0	0	0	0
288	13	161	0	0	0	0	0	0	0	0	0	0	0	0	0	0	0
289	13	170	1	0	0	0	0	0	0	0	0	0	0	0	0	0	0
291	13	153	0	0	0	0	0	0	0	0	0	0	0	0	0	0	0
292	13	149	0	0	0	0	0	0	0	0	0	0	0	0	0	0	0
294	13	171	1	0	0	0	0	0	0	0	0	0	0	0	0	0	0
296	13	180	1	0	0	0	0	0	0	0	0	0	0	0	0	0	0
297	13	178	1	0	0	0	0	0	0	0	0	0	0	0	0	0	0
299	13	169	0	0	0	0	0	0	0	0	0	0	0	0	0	0	0
301	13	174	0	0	0	0	0	0	0	0	0	0	0	0	0	0	0
302	13	174	0	0	0	0	0	0	0	0	0	0	0	0	0	0	0
304	13	155	1	0	0	0	0	0	0	0	0	0	0	0	0	0	0
305	13	178	0	0	0	0	0	0	0	0	0	0	0	0	0	0	0
307	13	154	1	0	0	0	0	0	0	0	0	0	0	0	0	0	0
309	13	165	1	0	0	0	0	0	0	0	0	0	0	0	0	0	0
310	13	157	1	0	0	0	0	0	0	0	0	0	0	0	0	0	0
311	13	167	1	0	0	0	0	0	0	0	0	0	0	0	0	0	0
312	13	161	1	0	0	0	0	0	0	0	0	0	0	0	0	0	0
324	13	153	0	0	0	0	0	0	0	0	0	0	0	0	0	0	0
325	13	172	1	0	0	0	0	0	0	0	0	0	0	0	0	0	0
327	13	169	1	0	0	0	0	0	0	0	0	0	0	0	0	0	0
328	13	167	0	0	0	0	0	0	0	0	0	0	0	0	0	0	0
330	13	160	1	0	0	0	0	0	0	0	0	0	0	0	0	0	0
331	13	149	0	0	0	0	0	0	0	0	0	0	0	0	0	0	0
334	13	166	0	0	0	0	0	0	0	0	0	0	0	0	0	0	0
336	13	163	0	0	0	0	0	0	0	0	0	0	0	0	0	0	0
341	13	164	0	0	0	0	0	0	0	0	0	0	0	0	0	0	0
342	13	173	0	0	0	0	0	0	0	0	0	0	0	0	0	0	0
345	13	159	0	0	0	0	0	0	0	0	0	0	0	0	0	0	0
347	13	151	1	0	0	0	0	0	0	0	0	0	0	0	0	0	0
348	13	168	1	0	0	0	0	0	0	0	0	0	0	0	0	0	0
350	13	162	0	0	0	0	0	0	0	0	0	0	0	0	0	0	0
351	13	169	1	0	0	0	0	0	0	0	0	0	0	0	0	0	0
355	13	177	1	0	0	0	0	0	0	0	0	0	0	0	0	0	0
357	13	163	0	0	0	0	0	0	0	0	0	0	0	0	0	0	0
358	13	158	0	0	0	0	0	0	0	0	0	0	0	0	0	0	0
359	13	174	1	0	0	0	0	0	0	0	0	0	0	0	0	0	0
360	13	173	0	0	0	0	0	0	0	0	0	0	0	0	0	0	0
361	13	159	0	0	0	0	0	0	0	0	0	0	0	0	0	0	0
362	13	172	1	0	0	0	0	0	0	0	0	0	0	0	0	0	0
367	13	171	0	0	0	0	0	0	0	0	0	0	0	0	0	0	0
369	13	167	0	0	0	0	0	0	0	0	0	0	0	0	0	0	0
370	13	168	0	0	0	0	0	0	0	0	0	0	0	0	0	0	0
378	13	172	1	0	0	0	0	0	0	0	0	0	0	0	0	0	0
18	14	160	0	0	0	4	1	1	0	0	0	0	0	1	0	0	1
23	14	154	0	0	0	4	1	1	0	0	0	1	0	0	0	0	1
203	14	172	0	0	1	3	1	1	0	0	0	0	0	1	0	0	0
2	14	162	0	0	0	0	0	0	0	0	0	0	0	0	0	0	0
3	14	173	0	0	0	1	0	0	0	0	0	1	0	0	0	0	0
4	14	163	0	0	0	1	0	0	0	0	1	0	0	0	0	0	0
5	14	169	0	0	0	0	0	0	0	0	0	0	0	0	0	0	0
8	14	164	0	0	0	0	0	0	0	0	0	0	0	0	0	0	0
9	14	151	0	0	0	2	0	1	0	0	0	0	0	0	0	0	1
13	14	160	0	0	0	2	0	1	0	0	0	0	0	0	0	0	1
15	14	166	0	0	0	0	0	0	0	0	0	0	0	0	0	0	0
20	14	175	0	0	0	2	0	0	0	0	0	1	0	1	0	0	0
24	14	183	1	0	0	5	0	1	1	0	0	1	0	0	0	1	1
27	14	176	1	0	0	0	0	0	0	0	0	0	0	0	0	0	0
30	14	170	1	0	0	0	0	0	0	0	0	0	0	0	0	0	0
31	14	181	1	0	0	0	0	0	0	0	0	0	0	0	0	0	0
32	14	173	1	0	0	0	0	0	0	0	0	0	0	0	0	0	0
33	14	190	1	0	0	0	0	0	0	0	0	0	0	0	0	0	0
34	14	179	1	0	0	0	0	0	0	0	0	0	0	0	0	0	0
35	14	166	1	0	0	0	0	0	0	0	0	0	0	0	0	0	0
36	14	190	1	0	0	0	0	0	0	0	0	0	0	0	0	0	0
37	14	176	1	0	0	0	0	0	0	0	0	0	0	0	0	0	0
38	14	175	1	0	0	0	0	0	0	0	0	0	0	0	0	0	0
39	14	190	1	0	0	0	0	0	0	0	0	0	0	0	0	0	0
41	14	171	0	0	0	0	0	0	0	0	0	0	0	0	0	0	0
42	14	170	0	0	0	0	0	0	0	0	0	0	0	0	0	0	0
44	14	177	1	0	0	0	0	0	0	0	0	0	0	0	0	0	0
45	14	169	0	0	0	0	0	0	0	0	0	0	0	0	0	0	0
47	14	163	0	0	0	0	0	0	0	0	0	0	0	0	0	0	0
50	14	177	1	0	0	0	0	0	0	0	0	0	0	0	0	0	0
53	14	171	0	0	0	0	0	0	0	0	0	0	0	0	0	0	0
56	14	174	1	0	0	0	0	0	0	0	0	0	0	0	0	0	0
62	14	163	1	0	0	0	0	0	0	0	0	0	0	0	0	0	0
63	14	162	1	0	0	0	0	0	0	0	0	0	0	0	0	0	0
64	14	178	1	0	1	0	0	0	0	0	0	0	0	0	0	0	0
65	14	167	0	0	0	0	0	0	0	0	0	0	0	0	0	0	0
67	14	162	1	0	0	0	0	0	0	0	0	0	0	0	0	0	0
68	14	172	1	0	0	0	0	0	0	0	0	0	0	0	0	0	0
69	14	166	1	0	0	0	0	0	0	0	0	0	0	0	0	0	0
70	14	174	1	0	0	0	0	0	0	0	0	0	0	0	0	0	0
72	14	175	0	0	0	0	0	0	0	0	0	0	0	0	0	0	0
75	14	178	1	0	0	0	0	0	0	0	0	0	0	0	0	0	0
76	14	176	1	0	0	0	0	0	0	0	0	0	0	0	0	0	0
77	14	180	1	0	0	0	0	0	0	0	0	0	0	0	0	0	0
78	14	176	1	0	0	0	0	0	0	0	0	0	0	0	0	0	0
80	14	166	1	0	0	0	0	0	0	0	0	0	0	0	0	0	0
82	14	173	0	0	0	0	0	0	0	0	0	0	0	0	0	0	0
83	14	163	1	0	0	0	0	0	0	0	0	0	0	0	0	0	0
84	14	154	0	0	0	0	0	0	0	0	0	0	0	0	0	0	0
85	14	177	1	0	0	0	0	0	0	0	0	0	0	0	0	0	0
86	14	168	1	0	0	0	0	0	0	0	0	0	0	0	0	0	0
90	14	170	0	0	0	1	0	0	0	0	0	0	0	0	0	0	1
91	14	162	0	0	0	0	0	0	0	0	0	0	0	0	0	0	0
98	14	176	1	0	0	0	0	0	0	0	0	0	0	0	0	0	0
99	14	172	0	0	0	0	0	0	0	0	0	0	0	0	0	0	0
112	14	148	0	0	0	0	0	0	0	0	0	0	0	0	0	0	0
119	14	151	1	0	0	0	0	0	0	0	0	0	0	0	0	0	0
123	14	159	0	0	0	0	0	0	0	0	0	0	0	0	0	0	0
124	14	166	0	0	0	0	0	0	0	0	0	0	0	0	0	0	0
190	14	185	1	0	0	0	0	0	0	0	0	0	0	0	0	0	0
192	14	173	1	0	0	4	0	1	1	1	0	0	0	0	0	1	0
195	14	156	0	0	1	1	0	0	0	0	0	1	0	0	0	0	0
197	14	159	0	0	0	0	0	0	0	0	0	0	0	0	0	0	0
198	14	162	0	0	0	1	0	0	0	0	0	1	0	0	0	0	0
199	14	150	0	0	0	0	0	0	0	0	0	0	0	0	0	0	0
200	14	171	0	0	1	0	0	0	0	0	0	0	0	0	0	0	0
202	14	160	0	0	0	0	0	0	0	0	0	0	0	0	0	0	0
205	14	164	0	0	0	0	0	0	0	0	0	0	0	0	0	0	0
207	14	163	0	0	0	1	0	0	1	0	0	0	0	0	0	0	0
208	14	150	0	0	0	0	0	0	0	0	0	0	0	0	0	0	0
209	14	166	0	0	0	2	0	1	1	0	0	0	0	0	0	0	0
212	14	157	0	0	0	2	0	0	1	0	1	0	0	0	0	0	0
215	14	160	0	0	0	0	0	0	0	0	0	0	0	0	0	0	0
219	14	167	0	0	0	0	0	0	0	0	0	0	0	0	0	0	0
223	14	162	0	0	0	0	0	0	0	0	0	0	0	0	0	0	0
226	14	171	0	0	0	0	0	0	0	0	0	0	0	0	0	0	0
231	14	154	0	0	0	2	0	0	1	0	0	0	0	0	0	0	1
238	14	172	1	0	0	0	0	0	0	0	0	0	0	0	0	0	0
239	14	152	0	0	0	0	0	0	0	0	0	0	0	0	0	0	0
241	14	169	1	0	0	0	0	0	0	0	0	0	0	0	0	0	0
242	14	159	1	0	0	0	0	0	0	0	0	0	0	0	0	0	0
243	14	171	1	0	0	0	0	0	0	0	0	0	0	0	0	0	0
247	14	158	0	0	0	0	0	0	0	0	0	0	0	0	0	0	0
249	14	171	1	0	0	0	0	0	0	0	0	0	0	0	0	0	0
251	14	180	0	0	0	0	0	0	0	0	0	0	0	0	0	0	0
253	14	167	0	0	0	0	0	0	0	0	0	0	0	0	0	0	0
254	14	171	1	0	0	0	0	0	0	0	0	0	0	0	0	0	0
255	14	166	1	0	0	0	0	0	0	0	0	0	0	0	0	0	0
256	14	174	1	0	0	0	0	0	0	0	0	0	0	0	0	0	0
258	14	165	0	0	0	0	0	0	0	0	0	0	0	0	0	0	0
259	14	166	0	0	0	0	0	0	0	0	0	0	0	0	0	0	0
261	14	167	1	0	0	0	0	0	0	0	0	0	0	0	0	0	0
263	14	161	1	0	0	0	0	0	0	0	0	0	0	0	0	0	0
264	14	166	1	0	0	0	0	0	0	0	0	0	0	0	0	0	0
265	14	164	0	0	0	0	0	0	0	0	0	0	0	0	0	0	0
266	14	163	0	0	0	0	0	0	0	0	0	0	0	0	0	0	0
269	14	168	0	0	0	0	0	0	0	0	0	0	0	0	0	0	0
270	14	155	0	0	0	0	0	0	0	0	0	0	0	0	0	0	0
271	14	160	0	0	0	0	0	0	0	0	0	0	0	0	0	0	0
273	14	150	0	0	0	0	0	0	0	0	0	0	0	0	0	0	0
274	14	186	1	0	0	0	0	0	0	0	0	0	0	0	0	0	0
275	14	173	0	0	0	0	0	0	0	0	0	0	0	0	0	0	0
277	14	163	0	0	0	0	0	0	0	0	0	0	0	0	0	0	0
283	14	171	1	0	0	0	0	0	0	0	0	0	0	0	0	0	0
293	14	161	1	0	0	0	0	0	0	0	0	0	0	0	0	0	0
295	14	165	0	0	0	0	0	0	0	0	0	0	0	0	0	0	0
298	14	172	1	0	0	0	0	0	0	0	0	0	0	0	0	0	0
300	14	168	1	0	0	0	0	0	0	0	0	0	0	0	0	0	0
303	14	162	0	0	0	0	0	0	0	0	0	0	0	0	0	0	0
306	14	158	0	0	0	0	0	0	0	0	0	0	0	0	0	0	0
308	14	163	0	0	0	0	0	0	0	0	0	0	0	0	0	0	0
320	14	183	1	0	0	0	0	0	0	0	0	0	0	0	0	0	0
326	14	175	1	0	0	0	0	0	0	0	0	0	0	0	0	0	0
332	14	163	0	0	0	0	0	0	0	0	0	0	0	0	0	0	0
338	14	155	0	0	0	0	0	0	0	0	0	0	0	0	0	0	0
340	14	168	0	0	0	0	0	0	0	0	0	0	0	0	0	0	0
346	14	173	0	0	0	0	0	0	0	0	0	0	0	0	0	0	0
349	14	164	1	0	0	0	0	0	0	0	0	0	0	0	0	0	0
352	14	172	1	0	0	0	0	0	0	0	0	0	0	0	0	0	0
353	14	170	1	0	0	0	0	0	0	0	0	0	0	0	0	0	0
354	14	182	1	0	0	0	0	0	0	0	0	0	0	0	0	0	0
364	14	178	0	0	0	0	0	0	0	0	0	0	0	0	0	0	0
366	14	155	0	0	0	0	0	0	0	0	0	0	0	0	0	0	0
368	14	154	0	0	0	0	0	0	0	0	0	0	0	0	0	0	0
374	14	182	1	0	0	0	0	0	0	0	0	0	0	0	0	0	0
380	14	175	1	0	0	0	0	0	0	0	0	0	0	0	0	0	0
196	15	169	0	0	0	4	1	1	1	0	0	0	0	0	0	0	1
204	15	162	0	0	0	4	1	1	0	0	0	1	0	0	0	0	1
210	15	166	0	0	0	2	1	0	0	0	0	0	0	0	0	0	1
22	15	156	0	0	0	0	0	0	0	0	0	0	0	0	0	0	0
28	15	174	1	0	0	0	0	0	0	0	0	0	0	0	0	0	0
29	15	173	1	0	0	0	0	0	0	0	0	0	0	0	0	0	0
40	15	171	1	0	0	0	0	0	0	0	0	0	0	0	0	0	0
43	15	147	0	0	0	0	0	0	0	0	0	0	0	0	0	0	0
48	15	166	1	0	0	0	0	0	0	0	0	0	0	0	0	0	0
49	15	172	1	0	0	0	0	0	0	0	0	0	0	0	0	0	0
51	15	178	0	0	0	0	0	0	0	0	0	0	0	0	0	0	0
66	15	166	0	0	0	0	0	0	0	0	0	0	0	0	0	0	0
79	15	170	0	0	0	0	0	0	0	0	0	0	0	0	0	0	0
87	15	169	1	0	0	1	0	0	0	0	0	1	0	0	0	0	0
96	15	160	1	0	0	0	0	0	0	0	0	0	0	0	0	0	0
191	15	177	1	0	0	0	0	0	0	0	0	0	0	0	0	0	0
206	15	170	0	0	0	1	0	1	0	0	0	0	0	0	0	0	0
211	15	156	0	0	0	0	0	0	0	0	0	0	0	0	0	0	0
214	15	158	0	0	0	1	0	0	1	0	0	0	0	0	0	0	0
221	15	155	0	0	0	0	0	0	0	0	0	0	0	0	0	0	0
222	15	168	0	0	1	1	0	0	0	0	1	0	0	0	0	0	0
225	15	169	0	0	0	1	0	0	1	0	0	0	0	0	0	0	0
229	15	164	0	0	0	3	0	1	1	0	0	0	0	0	0	0	1
235	15	152	0	0	0	0	0	0	0	0	0	0	0	0	0	0	0
236	15	176	1	0	0	0	0	0	0	0	0	0	0	0	0	0	0
237	15	165	0	0	0	0	0	0	0	0	0	0	0	0	0	0	0
240	15	162	0	0	0	0	0	0	0	0	0	0	0	0	0	0	0
244	15	179	1	0	0	0	0	0	0	0	0	0	0	0	0	0	0
245	15	170	1	0	0	0	0	0	0	0	0	0	0	0	0	0	0
246	15	172	1	0	0	0	0	0	0	0	0	0	0	0	0	0	0
248	15	177	0	0	0	0	0	0	0	0	0	0	0	0	0	0	0
250	15	170	1	0	0	0	0	0	0	0	0	0	0	0	0	0	0
252	15	161	0	0	0	0	0	0	0	0	0	0	0	0	0	0	0
257	15	173	1	0	0	0	0	0	0	0	0	0	0	0	0	0	0
260	15	174	1	0	0	0	0	0	0	0	0	0	0	0	0	0	0
262	15	175	1	0	0	0	0	0	0	0	0	0	0	0	0	0	0
267	15	174	0	0	0	0	0	0	0	0	0	0	0	0	0	0	0
268	15	159	0	0	0	0	0	0	0	0	0	0	0	0	0	0	0
272	15	178	1	0	0	0	0	0	0	0	0	0	0	0	0	0	0
276	15	177	1	0	0	0	0	0	0	0	0	0	0	0	0	0	0
278	15	188	1	0	0	0	0	0	0	0	0	0	0	0	0	0	0
279	15	162	1	0	0	0	0	0	0	0	0	0	0	0	0	0	0
344	15	168	0	0	0	0	0	0	0	0	0	0	0	0	0	0	0
356	15	178	1	0	0	0	0	0	0	0	0	0	0	0	0	0	0
376	15	1460	1	0	0	0	0	0	0	0	0	0	0	0	0	0	0
171	11	158	1	0	0	5	1	1	0	0	1	0	0	1	0	0	0
187	11	156	0	0	0	2	0	0	0	0	0	1	0	0	0	0	0
165	12	152	0	0	0	2	0	0	0	0	0	1	0	0	0	0	0
172	12	156	1	0	0	3	0	1	0	0	1	0	0	0	0	0	0
224	15	161	0	0	0	1	0	0	0	0	0	0	0	0	0	0	0
319	13	161	1	0	0	3	1	0	0	0	1	0	0	0	0	0	0
217	14	171	0	0	0	1	0	0	0	0	0	0	0	0	0	0	0
233	14	170	0	0	0	1	0	0	0	0	0	0	0	0	0	0	0
220	14	179	0	0	0	4	1	0	1	0	0	0	0	0	0	0	1
179	12	160	0	0	0	5	1	1	0	0	0	1	0	0	0	0	1
178	12	177	0	0	0	3	0	1	0	0	0	1	0	0	0	0	0
194	15	163	0	0	0	1	0	0	0	0	0	0	0	0	0	0	0
175	12	158	1	0	0	3	1	0	0	0	0	0	0	1	0	0	0
94	14	163	1	0	0	6	1	1	0	0	1	0	0	1	0	0	1
25	14	166	1	0	0	6	0	1	1	1	1	0	0	0	0	0	1
174	11	150	0	0	0	2	0	0	0	0	0	1	0	0	0	0	0
188	11	145	0	0	0	3	1	0	0	0	0	1	0	0	0	0	0
227	15	167	0	0	1	2	0	0	0	0	0	1	0	0	0	0	0
26	14	171	1	0	0	3	1	0	0	0	1	0	0	0	0	0	0
114	11	161	1	0	0	5	1	0	0	1	1	0	0	0	0	1	0
173	11	148	1	0	0	3	1	0	0	0	0	1	0	0	0	0	0
183	12	154	1	0	0	3	1	0	0	0	1	0	0	0	0	0	0
166	12	172	0	0	0	6	1	1	0	0	0	0	0	1	0	1	1
177	12	162	0	0	0	5	1	1	0	0	0	0	0	1	0	0	1
323	12	129	0	0	0	3	0	0	0	0	0	1	0	0	0	1	0
108	11	158	0	0	0	2	0	0	0	0	0	0	0	0	1	0	0
318	13	158	0	0	1	2	0	0	0	0	0	1	0	0	0	0	0
168	12	151	0	0	0	2	0	0	0	0	0	1	0	0	0	0	0
232	15	169	0	0	0	1	0	0	0	0	0	0	0	0	0	0	0
